# Supplementary material for: Design of novel potent selective survivin inhibitors using 2D-QSAR modeling, molecular docking, molecular dynamics, and ADMET properties of new MX-106 hydroxyquinoline scaffold derivatives
Source: Heliyon. 2024 Sep 26;10(19):e38383. doi: 10.1016/j.heliyon.2024.e38383 (PMC11467593; doi:10.1016/j.heliyon.2024.e38383)
Supplement: Multimedia component 1 [file mmc1.zip]

Archive with 5 entries (5 files):
- desmond_md_job_1-out_pl_1_C25.pdf
- desmond_md_job_1-out_pl_1_Pred6.pdf
- desmond_md_job_1-out_pl_Comp24.pdf
- desmond_md_job_1-out_pl_pred2.pdf
- Supplemantary data.xlsx
