# Supplementary material for: Design of novel potent selective survivin inhibitors using 2D-QSAR modeling, molecular docking, molecular dynamics, and ADMET properties of new MX-106 hydroxyquinoline scaffold derivatives
Source: Heliyon. 2024 Sep 26;10(19):e38383. doi: 10.1016/j.heliyon.2024.e38383 (PMC11467593; doi:10.1016/j.heliyon.2024.e38383)
Supplement: Multimedia component 1 [file mmc1.zip › Supplemantary data.xlsx]

## Sheet: Feuil1
	Table S1. Calculated molecular descriptors
N°	Stretch	Bend	Stretch-Bend	Torsion	1,4 VDW	NHBA	NHBD	Balaban Index	Molecular Topological Index	Num Rotatable Bonds	Polar Surface Area	Sum Of Degrees	Sum Of Valence Degrees	Topological Diameter	Total Connectivity	Total Valence Connectivity	Wiener Index	Formula Weight	Molar Refractivity	Molar Volume	Parachor	Index of Refraction	Surface Tension	Density	Polarizability	HOMO	LUMO	total energy	Dipole moment	repulsion	pIC50	IC50
1	2.1055	25.538	-0.1346	-10.0678	25.9988	5	1	729868	17835	5	51.43	66	98	14	9.84395e-06	4.15057e-08	2312	384.474	115.28	304.4	820.4	1.681	52.7	1.26	45.7	-0.20686	-0.07081	-1223.54	3.6234	2571.58	5.65758	2.2
2	2.0581	14.5555	-0.0487	-9.5603	27.1109	6	1	729868	17711	5	63.79	66	100	14	9.84395e-06	3.21502	2312	385.462	113.72	293	801.6	1.703	55.9	1.31	45.08	-0.2155	-0.06295	-1239.56	0.6676	2583.51	5.69897	2
3	2.2847	11.8958	0.0127	-4.7951	26.2855	4	1	622911	16257	5	45.06	64	92	13	1.39214e-05	1.27085e-07	2106	374.475	111.52	294.8	835.8	1.68	64.5	1.27	44.21	-0.21278	-0.0586	-1190.45	1.4351	2439.83	5.72125	1.9
4	2.475	7.6584	0.1756	-5.7208	29.778	4	1	739012	739012	5	45.06	66	94	14	9.84395e-06	8.98626e-08	2339	388.502	116.15	310.9	875.9	1.669	62.9	1.24	46.04	-0.20837	-0.05946	-1229.78	2.5971	2595.06	6	1
5	2.1718	15.1575	-0.0062	-9.3153	28.2953	6	1	865563	18950	5	63.79	68	102	15	8.03755e-06	2.78429e-08	2573	464.358	121.28	305.5	845.1	1.724	58.5	1.51	48.08	-0.21709	-0.06559	-3813.1	1.252	3059.26	6.1549	0.7
6	2.215	15.5949	0.0014	-5.4522	28.505	9	1	1390361	23894	6	63.79	74	126	16	4.01878e-06	7.51688e-10	3452	453.46	118.48	323	855.6	1.654	49.2	1.4	46.96	-0.2187	-0.06773	-1576.7	2.6495	3137.93	6.09691	0.8
7	2.4432	15.6517	0.0268	-9.5999	30.2935	6	1	1199148	24268	6	63.79	72	106	16	4.64048e-06	1.60751e-08	3157	427.541	127.18	339.4	902.4	1.672	49.9	1.25	50.41	-0.21383	-0.06212	-1357.54	1.4477	2968.36	5.95861	1.1
8	2.2016	15.1486	-0.0323	-9.9923	28.0641	6	1	865563	19736	5	63.79	68	102	15	8.03755e-06	2.78429e-08	2573	399.488	118.15	308.2	832.6	1.692	53.2	1.29	46.83	-0.21364	-0.06199	-1278.89	1.4914	2689.39	6.1549	0.7
9	2.2715	15.2017	-0.015	-9.6263	29.0105	6	1	1024426	21994	6	63.79	70	104	16	5.68341e-06	1.96879e-08	2864	413.515	122.76	324.2	871.3	1.681	52.1	1.27	48.66	-0.21363	-0.06198	-1318.21	1.4236	2819.98	6.1549	0.7
10	2.2171	15.2955	-0.0323	-9.5199	-9.5199	7	1	1199148	22798	6	115.6	72	118	16	4.64048e-06	2.07529e-09	3157	430.459	119.38	298.3	847	1.732	65	1.44	47.32	-0.22193	-0.0975	-1444.12	5.6469	2987.45	6.1549	0.7
11	2.3294	17.0817	0.0089	-9.5371	29.9858	7	1	1024426	21466	6	73.02	70	108	16	5.68341e-06	1.13668e-08	2864	415.488	119.54	314.6	851.8	1.684	53.6	1.32	47.38	-0.21116	-0.06128	-1354.12	2.2725	2863.61	6.04576	0.9
12	2.06	14.5183	-0.0598	-9.6221	27.325	7	1	1024426	21702	6	87.58	70	110	16	5.68341e-06	6.22586e-09	2864	410.471	120.25	305.8	847.3	1.715	58.9	1.34	47.67	-0.22176	-0.07471	-1331.83	4.9813	2735.52	6	1
13	2.7124	17.2789	0.0163	-14.8937	36.612	7	1	2239369	38811	8	73.02	84	128	20	4.10165e-07	2.57805e-10	5102	491.584	144.83	383.2	1036.2	1.679	53.4	1.28	57.41	-0.21085	-0.06104	-1585.22	2.4669	3513.41	6.04576	0.9
14	2.6003	17.1924	0.0968	-8.3768	28.5807	6	1	850769	18734	5	63.79	68	102	14	8.03755e-06	2.78429e-08	2527	464.358	121.28	305.5	845.1	1.724	58.5	1.51	48.08	-0.21452	-0.06154	-3813.1	2.1176	3275.71	6.1549	0.7
15	2.1818	15.0218	-0.0026	-9.222	28.5528	6	1	858245	18842	5	63.79	68	102	14	8.03755e-06	2.78429e-08	2550	464.358	121.28	305.5	845.1	1.724	58.5	1.51	48.08	-0.21708	-0.06526	-3813.1	1.2729	3109.32	6.22185	0.6
16	1.8217	18.9751	-0.157	1.0854	21.2153	6	1	613905	15471	5	63.79	64	94.6667	13	1.39214e-05	1.18127e-07	2077	391.489	112.32	275.4	773.8	1.75	62.3	1.42	44.52	-0.20985	-0.06553	-1559.92	1.6177	2586.39	5.95861	1.1
17	2.1309	12.751	0.1889	-15.5403	29.2256	6	1	1011357	20888	5	63.79	70	104	16	5.68341e-06	1.96879e-08	2827	478.384	125.89	321.6	883.7	1.711	56.9	1.48	49.9	-0.2171	-0.06499	-3852.3	1.7107	3364.25	6	1
18	2.1714	13.1711	0.1925	-11.6502	29.3477	9	1	1600769	26135	6	63.79	76	128	17	2.8417e-06	5.31523e-10	3757	467.486	123.09	339	894.2	1.646	48.3	1.37	48.79	-0.22169	-0.06791	-1616.04	4.0058	3314.93	6.1549	0.7
19	2.4715	15.7338	0.3964	-7.0157	31.8628	9	1	1829802	28400	6	63.79	78	130	17	2.00939e-06	3.75844e-10	4065	481.513	127.69	355.1	932.8	1.638	47.6	1.35	50.62	-0.2176	-0.06834	-1655.35	3.9806	3504.07	6.04576	0.9
20	2.2308	14.9207	0.3104	-12.2381	27.2758	9	1	1625435	23926	8	63.79	72	124	16	8.03755e-06	1.50338e-09	3457	455.475	120.66	349.8	895.3	1.606	42.9	1.3	47.83	-0.21417	-0.06823	-1577.92	4.0651	3192.63	6	1
21	2.2127	14.4285	0.3255	-14.1683	30.5375	7	1	1011357	20382	5	73.02	70	108	16	5.68341e-06	1.13668e-08	2827	480.357	122.67	312	864.3	1.715	58.8	1.53	48.63	-0.20907	-0.06847	-3888.33	2.9739	3237.41	6	1
22	2.0519	12.6154	0.1643	-18.7031	28.635	7	2	1011357	20635	5	75.82	70	106	16	5.68341e-06	1.39214e-08	2827	479.372	124.33	310.2	864.9	1.733	60.3	1.54	49.29	-0.22037	-0.06635	-3868.47	2.8694	3240.09	6.09691	0.8
23	1.7671	3.58	0.174	-13.5093	23.8042	3	1	466533	11239	5	41.82	52	78	13	0.000192901	2.27336e-06	1509	386.282	101.72	281.3	754.2	1.642	51.6	1.373	40.32	-0.21877	-0.07058	-3553.77	5.1482	2275.63	6	1
24	2.8868	6.75	0.2549	-18.8163	30.7098	3	1	895346	18994	6	41.82	64	96	15	1.96879e-05	7.29181e-08	2438	383.482	118.62	330.4	877	1.637	49.6	1.16	47.02	-0.20662	-0.06521	-1211.34	3.664	2466.55	6.30103	0.5
25	2.9521	6.1379	0.2067	-12.5533	36.8269	4	1	1349273	25994	6	54.18	74	112	16	3.28132e-06	4.70685e-09	3352	434.529	134.56	357.7	975	1.675	55.1	1.214	53.34	-0.213	-0.06996	-1381.05	5.3448	3046.56	6.22185	0.6
26	3.0097	6.3217	0.2146	-10.3608	36.9284	4	1	1349273	25975	6	54.18	74	112	16	3.28132e-06	4.70685e-09	3352	434.529	134.56	357.7	975	1.675	55.1	1.214	53.34	-0.21751	-0.07332	-1381.05	5.9507	3050.1	6.09691	0.8
27	2.9141	7.0005	0.2601	-19.6923	31.3455	3	1	1051019	20930	6	41.82	66	98	16	1.60751e-05	6.3149e-08	2684	397.509	123.45	346.7	914.7	1.63	48.4	1.146	48.94	-0.20351	-0.06388	-1250.66	3.2951	2607.52	6.09691	0.8
28	2.9566	6.8851	0.252	-19.4395	31.3107	3	1	1042366	20751	6	41.82	66	98	15	1.60751e-05	6.3149e-08	2661	397.509	123.45	346.7	914.7	1.63	48.4	1.146	48.94	-0.20461	-0.06367	-1250.66	3.3495	2617.33	6.1549	0.7
29	3.0874	9.3373	0.3197	-19.2155	33.5038	4	1	1233247	22603	7	51.05	68	104	17	1.13668e-05	2.57805e-08	2960	413.508	125.3	354.4	933.7	1.624	48.1	1.166	49.67	-0.19747	-0.06239	-1325.89	3.7857	2760.51	6.09691	0.8
30	2.9094	7.3917	0.2819	-15.1392	31.452	6	1	1651970	24962	7	41.82	72	122	17	8.03755e-06	1.70486e-09	3518	451.48	123.6	363.9	934.2	1.594	43.4	1.24	49	-0.2165	-0.07357	-1548.48	6.8416	3095.35	6.04576	0.9
31	2.4173	11.386	0.1928	-13.4771	24.7131	3	1	762170	16875	6	41.82	62	90.6667	14	2.78429e-05	2.67918e-07	2218	389.51	117.01	319.9	860.2	1.652	52.2	1.217	46.38	-0.20306	-0.06605	-1532.1	4.1871	2489.62	6.22185	0.6
	Table S2. Correlation matrix (Pearson (n))
	Variables	Stretch	Bend	Stretch-Bend	Torsion	1,4 VDW	NHBA	NHBD	Balaban Index	Molecular Topological Index	Num Rotatable Bonds	Polar Surface Area	Sum Of Degrees	Sum Of Valence Degrees	Topological Diameter	Total Connectivity	Total Valence Connectivity	Wiener Index	Formula Weight	Molar Refractivity	Molar Volume	Parachor	Index of Refraction	Surface Tension	Density	Polarizability	HOMO	LUMO	total energy	Dipole moment	repulsion	pIC50
	Stretch	1
	Bend	-0.505135	1
	Stretch-Bend	0.546029	-0.62248	1
	Torsion	-0.50023	0.489579	-0.587995	1
	1,4 VDW	0.433459	-0.236329	0.363931	-0.257593	1
	NHBA	-0.415193	0.591649	-0.127525	0.342462	-0.132322	1
	NHBD	-0.17614	-0.0115211	0.0603827	-0.278927	0.0108096	0.124252	1
	Balaban Index	0.419728	0.0323388	0.368148	-0.206423	0.251996	0.525866	-0.038433	1
	Molecular Topological Index	0.0566365	-0.203206	0.0825546	0.216366	0.0490465	-0.155904	-0.0346586	-0.132251	1
	Num Rotatable Bonds	0.498695	-0.10869	0.344985	-0.336804	0.171123	0.213994	-0.170046	0.79371	-0.143681	1
	Polar Surface Area	-0.40084	0.512009	-0.390748	0.243815	-0.581775	0.642998	0.17918	0.218076	-0.173522	0.0302872	1
	Sum Of Degrees	0.291854	0.290127	0.0926079	0.0210534	0.208373	0.639858	0.0278942	0.88244	-0.0703674	0.538181	0.444131	1
	Sum Of Valence Degrees	0.18231	0.24693	0.190988	0.0291857	0.0656569	0.776289	-0.00544909	0.90665	-0.153325	0.607942	0.452371	0.913472	1
	Topological Diameter	0.416596	0.0200258	0.317108	-0.401016	0.259131	0.43894	0.0687859	0.903957	-0.14813	0.724168	0.315477	0.838683	0.794049	1
	Total Connectivity	-0.292762	-0.404101	0.0878225	-0.112422	-0.114707	-0.37831	-0.0485646	-0.383416	-0.0438607	-0.189994	-0.312782	-0.67649	-0.526982	-0.394859	1
	Total Valence Connectivity	-0.172979	0.0646306	-0.203907	0.0739028	-0.0253789	0.0254873	-0.0333334	-0.171718	-0.0388672	-0.170046	0.0373713	-0.10514	-0.0948786	-0.182081	-0.0255852	1
	Wiener Index	0.367483	0.135873	0.241848	-0.133811	0.237684	0.566526	-0.0144099	0.97958	-0.110556	0.716014	0.323124	0.947506	0.914226	0.917972	-0.470434	-0.154346	1
	Formula Weight	0.00435211	0.211213	0.273491	-0.112438	0.167179	0.661971	0.255519	0.644849	-0.181001	0.234631	0.417678	0.700496	0.699097	0.620771	-0.320175	-0.218246	0.678653	1
	Molar Refractivity	0.594567	-0.0169559	0.270732	-0.314778	0.431086	0.187717	0.0655151	0.776136	-0.0988654	0.541123	0.176828	0.83588	0.626076	0.816019	-0.550065	-0.190315	0.82834	0.606138	1
	Molar Volume	0.774366	-0.288637	0.582271	-0.488593	0.52626	0.0572803	-0.0960952	0.841686	-0.060628	0.784434	-0.208396	0.664463	0.607388	0.793891	-0.333486	-0.217541	0.787734	0.388812	0.815198	1
	Parachor	0.777424	-0.270068	0.497023	-0.419786	0.48575	0.0244646	-0.0356356	0.81183	0.0315944	0.687287	-0.0841287	0.734085	0.587612	0.798042	-0.43051	-0.236002	0.80474	0.438791	0.91782	0.950269	1
	Index of Refraction	-0.534777	0.489031	-0.636444	0.428638	-0.351389	0.176747	0.259747	-0.397623	-0.0431659	-0.61032	0.611523	-0.0151829	-0.185495	-0.271417	-0.193534	0.121789	-0.240573	0.156419	-0.066468	-0.629696	-0.411576	1
	Surface Tension	-0.398607	0.199437	-0.502365	0.449277	-0.419776	-0.0857956	0.19844	-0.498113	0.269724	-0.622324	0.427101	-0.17179	-0.342144	-0.410269	-0.0858062	0.0585578	-0.363993	-0.0786859	-0.194638	-0.647838	-0.381006	0.850578	1
	Density	-0.656893	0.430055	-0.249159	0.305593	-0.311831	0.546832	0.331677	-0.138135	-0.13704	-0.459774	0.572306	0.0607147	0.110856	-0.116495	0.00601299	-0.0226617	-0.0626401	0.592197	-0.142684	-0.510018	-0.418064	0.702289	0.498151	1
	Polarizability	0.59475	-0.0170731	0.271016	-0.315086	0.431245	0.187539	0.0658223	0.776033	-0.0989902	0.540946	0.176639	0.835741	0.625949	0.815872	-0.550108	-0.190228	0.828188	0.606296	0.999999	0.815205	0.91785	-0.0664488	-0.194551	-0.142524	1
	HOMO	0.49659	-0.136945	0.242249	-0.340668	0.284412	-0.592394	-0.220336	-0.174476	0.143136	0.161071	-0.550062	-0.278558	-0.401146	-0.0885072	-0.0589224	-0.0710824	-0.214822	-0.448806	0.0154566	0.211637	0.169104	-0.344429	-0.222795	-0.594041	0.0154911	1
	LUMO	0.104407	0.00312511	0.0337173	-0.00656718	0.712603	-0.186347	0.0120356	-0.159857	0.191151	-0.112167	-0.553821	-0.119658	-0.299972	-0.125875	-0.0605403	0.101622	-0.137909	-0.115344	0.018617	0.0693788	0.0424619	-0.117033	-0.133949	-0.186067	0.0185991	0.440469	1
	total energy	0.363846	-0.0485324	-0.0941072	0.11586	-0.00227583	-0.130572	-0.347139	0.220025	0.136918	0.441831	-0.153992	0.162916	0.162419	0.147563	-0.255509	0.125156	0.195618	-0.55715	0.0709318	0.320798	0.259431	-0.456658	-0.301065	-0.811566	0.0705357	0.319808	-0.0253685	1
	Dipole moment	0.36615	-0.458496	0.465244	-0.311091	-0.119048	-0.112745	-0.034455	0.350634	-0.0581747	0.422076	-0.0412208	0.0901014	0.276003	0.268317	0.218521	-0.290525	0.241716	0.023841	0.145919	0.387149	0.334637	-0.461278	-0.310683	-0.296368	0.146042	-0.111076	-0.664656	0.212617	1
	repulsion	0.0795187	0.277185	0.242482	-0.0330632	0.171746	0.712927	0.181539	0.733379	-0.146746	0.304543	0.451305	0.825084	0.801962	0.680513	-0.461819	-0.179166	0.777205	0.968155	0.688513	0.471132	0.52679	0.125927	-0.10509	0.484995	0.688571	-0.436527	-0.116325	-0.378249	0.027456	1
	pIC50	0.381508	-0.381153	0.339178	-0.333997	0.0386759	-0.0692538	0.0522625	0.221639	-0.062029	0.213772	0.037208	0.149234	0.156798	0.266703	-0.0553685	-0.447235	0.203402	0.284665	0.327469	0.312957	0.315591	-0.0979718	-0.176301	0.00851218	0.327307	0.00224694	-0.121672	-0.16109	0.226662	0.233986	1

## Sheet: ACP_HID
	-3.41324	-0.0401839	2.53066	-1.02031	-0.474255	-1.05078	-0.508363	0.885741	-1.27376	-2.20289	-1.03366	-1.36182	0.424503	-0.40201	-0.22137	0.0227281	-0.00659779	0.156302	-0.121975	-0.0424629	-0.0329259	0.0622629	0.0123539	-0.00794929	0.00148325	0.0030705	-0.000620888	0.000650649	0.000106234	-1.12151e-05	4.3121	-5.85366	0.280474	1.65156	5.91706	-0.692373	-0.367322	-2.92044	3.75411	-0.726836	-4.92081	2.53323	2.1436	-3.73225	3.40687	12.9444	13.7569	0.00309763	-0.693887
	-4.23286	0.78005	3.21833	-0.0450064	-1.64936	-2.10709	3.58709	-1.5789	1.57665	0.45752	0.28951	-0.0178203	0.404384	0.0611917	-0.0697557	0.0130294	-0.0255867	0.0144146	0.0119114	-0.00477223	-0.00539776	-0.000528541	0.00011913	-4.02715e-05	1.41181e-05	1.75419e-05	-1.5861e-06	-1.5387e-06	-2.03654e-08	-4.33612e-09	-0.509762	6.29836	7.16835	0.212	-2.65355	-3.60774	-6.78539	4.88037	-0.803804	-6.82623	-1.71605	-6.45287	7.09404	-1.18192	-4.23307	-1.18377	4.56689	10.4339	3.03784
	-4.79035	-0.986278	2.02601	0.42392	0.170552	0.464834	0.380231	-0.118188	-1.09382	-0.517655	-0.798694	1.55763	-1.10239	-0.495175	0.44123	0.22359	-0.18977	0.299623	-0.0339549	-0.087591	-0.0869215	-0.00840184	0.00058023	-0.00678665	0.00539082	-0.00277285	-0.0011281	5.0422e-05	-1.4858e-05	-1.26167e-05	3.37321	-4.46808	-7.11422	1.26949	-3.0475	3.8714	3.35211	1.95745	8.47954	-5.41748	-3.99164	7.08312	-5.6019	6.55249	-7.11436	-7.10392	2.66749	3.67091	2.80797
	-2.89545	-2.33682	1.40149	1.29896	2.0037	4.44021	1.95391	1.34635	0.585804	-0.230798	0.995847	-0.481985	0.20012	-0.075541	0.0515473	-0.0298189	0.0408466	-0.00822162	-0.00364595	0.00129696	0.00397284	0.000485592	5.92013e-05	-6.59224e-05	-6.62898e-05	1.88293e-05	1.73695e-06	6.46384e-06	-9.86429e-08	1.59275e-08	-2.6136	4.43215	6.84505	-2.05303	-0.0516382	10.5017	-2.44476	-4.43294	-3.56831	2.28883	-4.68783	9.422	6.42142	1.89874	-4.9929	-0.298448	2.79304	-8.73254	5.74895
	-1.55776	2.60108	-0.896638	1.83228	0.0937344	0.167661	-0.946688	-0.816226	0.299641	0.204718	0.183569	-0.271524	0.142336	-0.358484	0.39243	0.0676391	-0.19298	-0.237521	0.056017	-0.29739	-0.0177989	-0.0376482	0.027432	-0.0535186	-0.0330282	0.00208095	0.00407447	0.00798471	0.000849942	0.000328754	2.75932	-3.73888	1.81307	9.28177	-5.47896	1.98914	1.39559	-3.63726	-6.76932	2.28104	-3.83295	-5.65439	1.20397	12.6587	4.18416	0.823467	0.704643	-1.00086	-6.37765
	1.33209	2.20423	0.848815	-1.07228	-1.751	1.05613	-0.587061	0.244305	0.0685174	1.03954	-0.399638	-0.0555424	0.127243	-0.214904	0.0345709	0.653345	-0.188432	-0.346141	-0.277855	0.0173136	-0.124493	0.0735574	-0.0478927	0.0449255	-0.0245713	-0.0138787	-0.00310696	-0.00285149	0.000305835	0.000185664	2.71864	7.12448	1.67879	-2.36936	-7.02953	2.69013	-0.125077	4.26498	3.09415	2.38992	-1.21185	0.210162	-1.80415	5.23757	0.625203	0.400504	1.79145	-1.17554	-3.94245
	1.21021	0.0859739	1.75414	0.530579	-0.314841	-0.317592	-0.345391	-0.0379747	-0.658266	0.168563	0.320147	-0.0600667	-0.368996	-0.58688	-0.21745	-0.473815	0.599153	-0.362846	0.0573167	0.0142661	0.00793288	-0.102654	-0.082935	0.00503872	0.0124309	-0.00144551	-0.00720077	0.00654007	0.00124022	-0.000237885	0.00513512	2.35032	-5.59617	4.43712	0.839092	-5.74057	9.09179	14.9274	-6.92652	5.17112	-4.7114	4.27064	5.52301	-2.2867	-3.2603	1.14615	1.69495	-2.68568	-0.0684337
	-1.91414	0.253278	1.11602	0.273276	0.0228722	-0.241535	-0.950564	0.303978	0.00658312	1.3703	-0.0153792	-0.54561	-0.526897	0.0812751	-0.404154	0.0396294	0.0598222	0.0788425	-0.0303234	0.0816072	0.0391492	-0.0704389	0.0441488	-0.0249217	0.0137536	-0.0413343	0.00259957	0.000205588	-0.00345705	6.06593e-05	6.91981	1.07192	0.779396	-2.41868	-2.34991	1.25481	0.774767	0.0107858	-1.27599	-0.172883	2.36982	3.16844	1.54301	-2.00178	-2.61184	2.86606	-3.57808	2.52465	-1.547
	-0.0840721	0.144591	1.31947	0.307458	-0.00475496	-0.306051	-0.946645	0.252485	-0.210049	1.22598	0.54808	-0.165245	-0.189512	-0.0749454	-0.0721809	-0.298709	0.0973874	-0.137566	0.243527	-0.142458	-0.112939	0.115415	0.00608319	-0.0326384	0.0246954	0.0136445	-0.0020247	-0.0111979	0.00105727	0.000346195	-0.907105	-1.48898	2.30499	2.14196	4.86128	15.5122	7.79072	7.0172	3.58349	-1.58912	7.93394	-8.59472	4.11323	-1.70013	1.34807	-1.1656	2.11355	-0.591062	-0.752985
	-0.46997	4.88588	-1.42363	-5.5255	3.7429	-0.649772	0.0887641	0.225102	1.1684	-0.398012	0.600577	0.266992	-0.173109	-0.629075	-0.214333	0.0902765	0.106894	-0.0037681	-0.0126486	0.00548985	-0.0267583	0.0120361	0.00159016	-0.00369472	0.00298688	2.27277e-05	0.000856068	0.000406739	-0.000102678	-1.55411e-05	5.54607	-2.26594	1.69929	-5.06199	-2.00445	-1.95517	-2.32517	3.40929	-0.569262	0.0684613	7.7436	9.09688	7.96781	2.10712	13.5294	-5.78251	0.394674	0.153906	0.832953
	-0.35392	0.736929	1.45379	-0.00190117	-0.371732	-0.263213	-0.792139	0.653016	-0.0452111	0.399401	0.347261	-0.0267961	-0.213024	0.694195	0.150007	0.323125	0.434585	0.068718	0.0900448	0.102283	-0.14092	0.009666	-0.00208865	0.0251987	0.00451908	0.0172804	0.0193307	0.00487839	0.000340409	-0.000150283	0.968925	7.72068	-0.164881	-4.22099	4.77301	-3.75606	0.439226	1.9257	2.83009	0.875036	5.8979	0.402866	-4.71816	8.10697	0.470823	-2.22237	12.2213	-0.751219	-4.30069
	-0.705191	2.16519	0.366652	-2.06172	0.918201	-0.212227	0.34317	-0.118694	-1.05996	0.427266	0.0377866	-0.612064	-0.418828	1.25075	0.847926	-0.180203	0.106697	0.15567	0.0227756	-0.0891113	0.0739113	-0.0943911	0.0116939	0.0296073	-0.0191411	0.000436623	-0.00790419	-0.00252035	0.00113877	9.00331e-05	6.30278	3.76543	3.44695	0.272676	1.27419	1.27999	1.25215	-0.437139	-0.656896	0.891681	-1.23084	-0.83259	-1.88404	-0.502567	-2.63303	1.95248	-1.34843	2.11037	-3.57336
	8.64976	1.41121	1.97918	1.24228	0.456468	-0.738169	-0.0554729	-0.34221	-1.39236	-0.527286	2.40978	0.278386	0.442783	-0.194582	-0.0524754	0.28701	-0.324144	0.269125	-0.0313733	-0.0262593	0.0899868	-0.00814698	-0.0106615	0.00313432	-5.95032e-05	-0.00568177	0.00171664	-0.0010985	-0.000323039	2.35241e-05	6.01602	3.81028	1.44557	-3.72606	-2.69349	2.30328	1.0787	0.7808	2.15209	1.63166	-3.46103	0.125535	-0.517017	0.783235	0.483502	5.62555	-2.97946	0.0630214	-7.50053
	-1.31095	2.1823	-0.923167	2.19536	0.158959	0.435747	-1.1198	-0.823439	0.754719	-0.334421	-0.542198	0.22403	0.707556	-0.180078	0.227806	0.388109	0.793075	0.433466	0.15038	0.170456	0.0506841	0.0160591	-0.0174288	-0.0168325	-0.0140185	-0.00805734	-0.00471451	-0.00385223	0.000859542	2.15634e-05	6.66887	1.10588	0.00318679	-0.69126	-0.060177	-2.75556	0.841377	2.24526	-1.24217	-0.131451	7.30213	-4.29166	-6.67153	4.33307	-0.671981	8.10643	-2.49641	-6.71361	14.2761
	-1.67198	2.55125	-1.05344	1.92826	0.177718	0.315585	-1.14297	-0.899876	0.486928	0.499128	-0.0279388	-0.166094	0.455408	-0.416537	0.347785	-0.165662	-0.125952	0.0375224	-0.29344	-0.103296	-0.0417219	-0.0721056	0.0382881	0.0402951	0.030786	0.0169842	-0.00161135	-0.002461	-0.00144048	-0.000624395	-3.43893	-2.81294	-6.98909	-3.14861	-5.61788	1.09918	0.17745	-4.69029	-8.42999	-0.887474	11.9125	2.0934	3.29364	0.60507	-9.69598	3.8237	5.42651	1.74937	-4.34497
	-5.53722	2.25042	1.95321	-0.182527	0.546476	0.352275	-1.26684	0.183971	-0.536803	0.0289451	-0.379872	0.838888	0.637083	0.496267	-0.300656	-0.0424091	-0.386936	-0.402998	0.0939211	0.191848	0.260282	0.0172201	0.0145799	-0.000597863	0.00253832	0.00984578	-0.000375176	0.000755253	0.00017121	3.16819e-06	-1.69437	0.513171	5.04623	-0.0745558	-3.9545	-7.33362	14.1762	-8.25178	9.96219	3.17266	2.24683	-0.317309	8.28268	1.33276	-2.03494	0.562616	-1.36775	1.38039	2.12727
	0.307067	2.11061	-1.49334	2.18227	-0.314553	-0.125479	0.070293	-0.783857	0.388531	-0.964187	0.324268	-0.39951	-0.924389	-0.407365	0.19899	-0.494201	-0.2478	-0.0655608	0.226317	0.216028	0.010774	0.114758	0.0255138	0.0585661	-0.00748026	-0.00535111	-1.32095e-05	0.00167229	-0.000453062	0.000229421	6.81844	2.17497	1.81964	-1.29949	-0.761818	0.965692	0.80273	-0.404151	-2.05729	0.33937	3.28241	1.49189	0.143963	-1.53275	-4.12387	4.26671	-3.96634	4.5453	-2.30461
	3.35817	1.72658	-0.394228	-1.05083	-1.68893	0.955037	0.0888437	0.114092	0.254389	0.907397	-0.301866	-0.45073	-0.50086	0.0332404	-0.22936	0.111712	-0.473263	0.336279	0.0670312	0.208507	-0.0213725	0.00069829	-0.0203041	-0.0515997	-0.00711872	0.0267589	-0.00693957	0.0034961	-0.00098432	-0.000331134	4.65207	5.37257	-4.93826	3.94154	-2.98107	1.87276	-0.786701	-1.49433	1.98785	-3.15807	0.104999	0.459228	2.32496	-2.75886	1.48533	0.765967	-2.18721	-2.41965	0.32108
	4.91648	1.51493	0.0843157	-0.572407	-1.79292	1.4532	0.265569	-0.104972	0.372917	-0.390895	-0.877781	0.39326	-0.18711	0.136933	-1.19469	-0.069059	0.251217	0.134441	0.0922211	-0.25382	0.0693226	-0.0455218	0.0530402	0.034591	-0.00515742	0.00429117	0.000387609	-0.000376151	0.000819159	0.000116048	6.42878	0.641184	0.892264	3.98907	4.94112	-2.21564	0.336894	-3.52662	-3.11714	-0.706975	1.04576	-1.29111	1.5759	-0.172987	-2.87629	-6.01204	1.16342	-2.05429	-0.416691
	3.42246	-0.0200877	0.115735	-2.00223	-2.77097	0.46175	-0.231151	1.21064	0.683156	-0.376683	0.170844	0.671777	0.396159	0.0502284	0.712348	-0.923434	0.165757	0.0430788	-0.217415	0.0351684	0.0263782	0.0552471	0.0168533	-0.0277268	-0.00483314	-0.0109887	0.00331433	0.00027861	-0.000159427	-6.27115e-05	6.6992	-3.37272	0.485202	0.506565	-0.357339	-0.100065	0.240463	-0.770939	-1.02338	-0.636989	-0.222442	-0.237049	0.637564	-3.56759	-0.682206	-3.58678	0.732433	-2.3067	-0.182052
	0.118481	2.24064	-1.73467	1.65708	-0.236129	0.00847861	-0.116355	-0.189271	1.16436	-1.91898	-0.0450061	-0.0434861	-0.529098	1.06711	-0.171024	0.118897	-0.231973	-0.144	-0.15038	-0.0666446	-0.00536975	-0.0308504	-0.0709444	-0.0302228	0.023816	-0.00735211	0.00238499	-0.00352127	0.000242771	3.95393e-05	6.64323	-2.27961	0.647021	2.03902	3.8507	0.64388	1.75483	-1.92302	-2.39506	-1.79103	0.785301	2.11963	-0.491959	-2.64191	-0.615554	-2.76703	-1.2506	1.68329	-1.63351
	0.0128285	3.57261	-3.56906	2.67859	0.349973	-1.64938	2.30054	2.85622	-1.09622	0.74571	-0.607079	0.239841	0.269649	-0.10499	-0.11176	0.0265434	0.0317076	-0.0280451	-0.000383186	-0.00525702	-0.00221655	0.000513279	6.30096e-05	0.00012941	2.08962e-05	-2.66301e-05	1.761e-07	-2.17973e-07	3.77966e-08	4.39822e-09	-2.86435	6.82473	0.366745	4.2204	7.22957	-2.96291	-0.113744	-2.99857	-1.5907	-0.0798882	0.835309	-0.26726	2.09459	5.89289	-1.27121	-1.64119	-0.451731	-1.82626	2.18567
	-7.27877	-2.87774	-4.54664	-1.97692	-2.50391	0.515505	0.244502	-1.07476	-1.55499	-0.130005	1.64315	0.0519026	0.0984523	0.0473362	-0.35806	0.118776	0.175793	-0.00876036	-0.0409184	0.013423	-0.0108499	0.0119728	0.00347109	-0.00343251	0.0020483	0.0004364	-5.97303e-05	2.84981e-05	-1.12231e-05	2.12197e-06	-3.62155	4.55056	0.213861	2.87782	10.5319	2.39611	3.75045	-1.62	-2.15525	-3.15774	1.88953	8.5032	-3.09095	2.97711	2.78956	4.13303	-5.9951	9.19848	-1.75784
	-0.540896	-4.54123	-0.884263	-0.0885721	0.682863	-0.709921	-0.613724	0.297413	0.829426	1.05024	-0.216994	-0.170169	-0.126643	0.0916664	0.0841897	0.133614	-0.0728244	0.287994	-0.0508992	-0.218404	0.231596	0.159045	-0.0407624	0.0206008	0.0156626	-0.00347768	-0.000856469	0.00599091	0.000904082	-8.06976e-05	-1.51974	7.87947	-5.39401	3.17042	-2.13508	1.38354	-1.12947	-0.939529	2.56637	-2.52192	0.251336	1.55078	2.54718	0.870703	2.54559	4.83407	-2.68048	-2.63508	-0.665121
	3.62718	-1.84701	-0.560871	0.376745	2.00411	0.215713	0.467033	-1.42915	-0.659712	0.465947	-0.718627	0.0550373	0.308892	0.385175	-0.255061	-0.1695	-0.127335	0.00220366	-0.198633	0.175501	-0.156244	0.0338314	0.0419606	-0.0149795	0.0167512	-0.011482	-0.00117234	0.00400332	0.00445234	6.39102e-05	6.42852	0.640615	0.887756	3.99294	4.94069	-2.21964	0.342769	-3.52745	-3.11567	-0.718316	1.03313	-1.28862	1.58088	-0.178865	-2.85845	-6.0027	1.16882	-2.03588	-0.439676
	3.58772	-1.54486	-0.507651	-0.176305	1.91112	0.469821	1.01028	-1.78558	-1.19179	0.0602683	-1.17432	0.0728295	0.201805	0.219694	-0.0237345	-0.262328	0.228663	-0.169144	-0.00100441	-0.0632497	0.00218591	0.0794271	-0.0353734	-0.0108182	-0.01657	0.00526681	0.00486717	-0.00168698	-0.00477225	-0.000140314	-0.286781	-6.43436	3.97076	3.78569	2.63202	-3.65322	-5.88756	6.19134	6.18385	-9.36217	2.63391	2.89313	5.88396	6.34306	-5.98066	4.59775	-5.38106	-6.28674	-4.66989
	0.815332	-4.55493	-0.216295	0.419148	0.452034	-1.0137	-0.119825	0.282859	0.408081	-0.156294	0.0734267	-0.134331	-0.539944	-0.264717	-0.115271	0.112788	-0.0661534	-0.226022	0.0103971	0.0290118	0.0729599	-0.0249499	0.0239357	-0.0123517	-0.0362285	-0.00359215	0.00439332	-0.0074024	0.00232369	-0.000872927	-0.593836	-2.88023	5.17274	11.2073	-5.78434	1.80278	-1.52942	2.19816	-1.28409	4.40947	3.61542	5.14422	-2.389	2.03939	1.62976	2.30177	2.67105	8.50187	6.88921
	0.66894	-4.57373	-0.350076	0.435591	0.560091	-0.858634	-0.261504	0.139118	0.505204	0.19171	-0.168923	-0.0495031	-0.252422	-0.409233	-0.0742116	-0.0789651	0.0775665	0.0562818	-0.31998	0.151774	0.0919703	-0.112953	-0.00691784	0.00446753	-0.00830055	0.0233193	0.0030177	-0.00285085	-0.00040297	0.000891477	1.32837	-4.01687	9.48979	-7.10678	2.78305	0.0182414	1.68821	3.47333	-1.60319	5.5836	-2.44771	1.38997	-3.68371	2.71796	-5.55289	-0.421968	-1.11024	1.58888	0.443861
	2.5371	-4.33753	0.115819	0.424359	0.252947	-1.11482	-0.448326	0.819915	0.814903	-0.84518	0.526119	0.407246	0.0714867	0.547324	0.120737	0.449096	0.230669	-0.279918	0.0509106	-0.00336401	-0.123283	0.0257841	0.0571538	0.00148522	0.000763798	0.00664038	-0.0134685	0.00418827	-0.00253931	7.11748e-06	2.50636	-2.70113	-6.40569	-9.17839	2.66422	2.06534	2.87781	-0.984843	-4.95773	-4.72114	-6.61295	-4.29514	7.1889	8.73836	2.26076	2.18418	-1.43959	5.63649	6.38758
	4.33709	-2.34781	-1.17823	-2.0356	-1.21135	0.550833	0.738601	-0.196039	-0.11272	-0.293049	-1.00665	-0.279615	0.337494	-0.490468	0.764411	0.480582	-0.185511	-0.211865	0.332134	0.0272822	0.0735499	-0.0871931	0.005361	0.00217888	0.0345023	-0.00570945	0.00396683	-0.00101182	0.000358282	0.000108322	5.26576	5.37934	-2.45061	3.1077	-2.16427	2.44253	-0.196398	-1.61927	2.39569	-2.78388	-1.73855	0.63826	1.31521	-3.27391	-1.24796	-1.31918	3.28655	1.73425	4.52524
	-2.14412	-3.40954	-0.551457	-0.394059	0.579982	-0.504423	-1.08599	0.483937	0.517439	0.0436944	-0.155741	0.234092	0.827864	0.142599	-0.28843	-0.472383	-0.554575	0.258413	0.279926	-0.0371757	-0.195444	-0.092197	-0.0489725	0.0279585	-0.0155899	-0.00896476	0.000286738	-0.000303638	-0.000508995	2.21848e-05	2.50691	-1.02538	-7.15424	1.1027	5.39106	1.71615	-9.27257	0.127938	7.07714	15.398	1.5097	-2.25382	6.25474	2.63301	-3.72899	-0.0213686	-2.82605	4.05596	0.832373
[truncated: 11 more columns]
